# Supplementary material for: A SEL1L Mutation Links a Canine Progressive Early-Onset Cerebellar Ataxia to the Endoplasmic Reticulum–Associated Protein Degradation (ERAD) Machinery
Source: PLoS Genet. 2012 Jun 14;8(6):e1002759. doi: 10.1371/journal.pgen.1002759 (PMC3375262; doi:10.1371/journal.pgen.1002759)
Supplement: Table S4 — Microsatellite marker primers. (XLSX) [file pgen.1002759.s004.xlsx]

## Sheet: Table S4
Table S4. Microsatellite marker primers.
	Gene	Marker name	Position in dog (Mb)	Satellite	Forward-primer (5'>3')	Reverse-primer (5'>3')	PCR product (bp)	Ta (°C)
Human genes	APTX	APTX_1	CFA11: 52.16	(AT)21	hex-GAGTGGTAGATATAGGACTG	CTTCATATAGGGTATCAAGTTC	227	57
		APTX_2	CFA11: 53.11	(CA)20	hex-CCAAGACTAAAGTTAGAGAG	GCTGGTAAGATGCTAGTGG	251	57
	ATM	ATM_1	CFA5: 26.38	(AT)21	hex-CCTCTTATACCTATACCTCAG	CAGATACACTCTTGACATTG	197	57
		ATM_2	CFA5: 27.17	(AT)24	hex-GAAACGAGGCTTCACCAGTTAG	CCTGCATAGTACCTAAACAG	309	57
	C10Orf2	C10Orf2_2	CFA28: 16.70	(GT)20	fam-GACTCCAGACTAGAACATAC	CTGACCCTCAGAGTGGCAAG	167	57
		C10Orf2_3	CFA28: 17.26	(TG)21	fam-CTCCAGAACAGCTACACCAG	GATCACTGTTCTGCCAACAG	227	57
	FRTX	FRTX_1	CFA1: 90.45	(TG)20	hex-GTCAGGAGCTATTCAGCAATTC	GTAGAAGACAGTTGACTCTAAG	189	57
		FRTX_2	CFA1: 91.41	(AG)18	hex-CACTCAGGATCTTCTACTTTG	GACATGGTGGAGCCTGCT	260	57
	SACS	SACS_2	CFA25: 18.42	(TA)17	fam-GACGACTCCAACAAATAGTAG	CGTTATGCAAGTGTGAACATG	164	57
	ATCAY	ATCAY_1	CFA20: 59.13	(AC)21	TGACCGGCAGCAAAATTGCAGGACACCAGCCAGAGG	CTGGAGGAGAAATGCAGAGG	237	66
		ATCAY_2	CFA20: 57.95	(AC)18	TGACCGGCAGCAAAATTGGATGATTCTTCCTCCCTGTCC	TCCAGAGTAGCCCTGTTTCC	227	60
	CACNA1A	CACNA1A_1	CFA20: 52.02	(GT)18	TGACCGGCAGCAAAATTGGTGGAGGCTGGGAAGAGG	AGAGACCCGGAAGGGAAG	197	66
	ITPR1	ITPR1_1	CFA20: 15.97	(AC)18	TGACCGGCAGCAAAATTGTCCATCTCACTCAGGCTTCC	TGTTGATGTTCCACGGTTTG	321	60
		ITPR1_2	CFA20: 15.75	(TG)17	TGACCGGCAGCAAAATTGTTCGACAGTGGTCATCATCC	TGATAAAGGTAACAGCAACAGG	277	60
	MRE11A	MRE11A_1	CFA21: 8.73	(GT)20	TGACCGGCAGCAAAATTGCTGGGCTTTAGGCTGTTCTG	TGCTTGGCATCATTTCTCTG	301	60
		MRE11A_2	CFA21: 9.93	(GT)19	TGACCGGCAGCAAAATTGTGTTGTCAGAAATGGCAAGG	ATGTACTGCTGGTGGGAATG	346	57
	POLG	POLG_1	CFA3: 55.20	(CT)20	TGACCGGCAGCAAAATTGATTGCTGTGACTGGATGTGC	TGTCCGGTTTCCTTTAGCTG	284	60
		POLG_2	CFA3: 55.25	(TG)18	TGACCGGCAGCAAAATTGAAGGTTTCCAGTCAACAGCAG	CAAGGTTGCAACATCGACTC	316	60
	PRKCG	PRKCG_1	CFA1: 106.43	(AT)22	TGACCGGCAGCAAAATTGCCTCCACTTGGAAGAGTTGC	TCTCCTGGGTCTCCAGTTTG	174	60
		PRKCG_2	CFA1: 106.22	(AC)20	TGACCGGCAGCAAAATTGAATCGAGGGCTTGGTGAAG	TCCGAAATGATCAGGAGGAG	317	60
	SETX	SETX_1	CFA9: 55.33	(GT)19	TGACCGGCAGCAAAATTGCCTGGCTGAGGAGAAACATC	CTGACGAGGACAACCCATTAC	301	60
		SETX_2	CFA9: 55.19	(GT)22	TGACCGGCAGCAAAATTGTACGATCACCCACTTTGCAG	ACTTGACCCGAAGGCAGAC	324	66
	SIL1	SIL1_1	CFA11: 29.52	(AG)19	TGACCGGCAGCAAAATTGTTCCCTGGTGGCTAATGATG	GGCTCAGTGGTTTAGTGTTGC	319	58
		SIL1_2	CFA11: 29.71	(AC)19	TGACCGGCAGCAAAATTGCCATTAACAAACTGGCTGTTG	GGAAAGGACTCTTCTGGTTAGC	328	60
	SPTBN2	SPTBN2_1	CFA18: 53.64	(CA)19	TGACCGGCAGCAAAATTGTGAATGGTGGGAACTCTGTC	CATTGAGTGGCCCTGGAAC	377	60
		SPTBN2_2	CFA18: 53.92	(TC)20	TGACCGGCAGCAAAATTGTGGAATGAAGCCTAGTGTGG	GACAGGAAGAAGTGAAGGATGG	329	60
	SYNE1	SYNE1_1	CFA1: 45.76	(AC)20	TGACCGGCAGCAAAATTGCTCACAGGAGTGTGGTGAGC	GGGCCTCTCAACAGACAAATC	329	60
		SYNE1_2	CFA1: 45.63	(TC)20	TGACCGGCAGCAAAATTGTTGAAAGCCAGGATTTAACTG	GACTGGTGGCACCTGATCTC	326	60
Mouse genes	Agtpbp1	Agtpbp1_1	CFA1: 75.96	(AT)24	hex-CAAACCTTCTGAAGGTGCAC	CCTTCAGCTCAGATTCCAG	311	57
		Agtpbp1_2	CFA1: 76.90	(TG)19	hex-GTTTATTAGGTGCATACATG	AAGAGTTATATGCAGCCATATG	212	57
	Psap	Psap_2	CFA4: 25.79	(CA)19	fam-CTGATACTACCACCTACCAC	GTGACCAAATGTGTCACATG	161	57
		Psap_3	CFA4: 26.47	(TC )23	fam-CCAAGGCTCCAATTCTATC	CTGGGTGGCTCAGTGGTTG	321	57
	Rora	Rora_2	CFA30: 28.47	(TG)21	fam-GGCTGCCACGTATGAGTC	CTATGCATGATGGCCTTCATC	223	57
		Rora_3	CFA30: 29.37	(AC)21	fam-CCTAATCACCATTCTCTGAAG	CACAGAGTATGTGGTGCATG	282	57
	AaRS	Aars_1	CFA5: 79.33	(AG)15	TGACCGGCAGCAAAATTGTGGCCCCTCTGTTATATAGGAT	CAGGATCAAATCCCACGTC	283	58
		Aars_2	CFA5: 78.61	(TG)19	TGACCGGCAGCAAAATTGGGGTTATGGATGTGAAGAAAGG	CCTGGTGCATGAAATTGTGAG	168	57
	Camk4	Camk4_1	CFA3:.4.21	(AC)19	TGACCGGCAGCAAAATTGCTGTGGGTATCTGACCTCCTG	CTGAGAAGGCATGGGATTTG	174	60
		Camk4_2	CFA3:.4.57	(TG)21	TGACCGGCAGCAAAATTGAGCTGGTCAGGCAGGTTATG	CACGTGGCTGAGGTGAAG	380	60
	Grid2	Grid2_1	CFA32: 18.89	(AT)23	TGACCGGCAGCAAAATTGGGCACCTTGATTATTCTTTGG	CCAGCTTCTCATCTGGCTCT	256	60
		Grid2_2	CFA32: 19.94	(GT)17	TGACCGGCAGCAAAATTGTCCTCATTCCCTACCCTCTTC	GATTCGATCCCAGGTCTCC	316	58
	Kcnj6	Kcnj6_1	CFA31: 34.84	(AC)20	TGACCGGCAGCAAAATTGCTCAGCTGAAGGGAGCTGTC	AGTTCCACCCACATTGTTGC	319	60
		Kcnj6_2	CFA31: 35.09	(GT)19	TGACCGGCAGCAAAATTGCACTTCACCCTCTCCCTCTG	GAACATGGGCTTATCCAACC	241	60
	Reln	Reln_1	CFA18: 19.93	(GA)21	TGACCGGCAGCAAAATTGCTGGGACTGTTGTAAGGGTTG	CTCAGAGGTTTGGCACCTG	222	58
		Reln_2	CFA18: 19.93	(TC)22	TGACCGGCAGCAAAATTGAGATTGTCTACAGTTGGGAAAGG	TGCAGTTGCTAAATATGCTATGG	241	60
	Scyl1	Scyl1_1	CFA18: 54.56	(GT)19	TGACCGGCAGCAAAATTGCCCAATGTCCTTGCTCTTTG	AAGTTGTAGCCCTGGTGGAG	257	60
		Scyl1_2	CFA18: 54.90	(GA)25	TGACCGGCAGCAAAATTGCACGTGACAACCACCATTTG	CTCCCTCTGCCTATGTCTGC	237	66
Ta refers to the used annealing temperature
