# Supplementary material for: A SEL1L Mutation Links a Canine Progressive Early-Onset Cerebellar Ataxia to the Endoplasmic Reticulum–Associated Protein Degradation (ERAD) Machinery
Source: PLoS Genet. 2012 Jun 14;8(6):e1002759. doi: 10.1371/journal.pgen.1002759 (PMC3375262; doi:10.1371/journal.pgen.1002759)
Supplement: Table S5 — Candidate gene sequencing primers. (XLSX) [file pgen.1002759.s005.xlsx]

## Sheet: Table S5
Table S5. Candidate gene sequencing primers.
Gene	Amplified region	Primer ID	Forward primer sequence 5' > 3'	Reverse primer sequence 5' > 3'	Product size (bp)	Ta (°C)
SEL1L	5' UTR + Exon 1	SEL1L_exo1	TGGTCCAATCGGGAAAGC	CCAGTGCGAGGTGTGACC	494	62
	Exon 2	SEL1L_exo2	GAAGAACCACCCCACATAGC	TGCCCAAAAGGGGAACAG	345	65
	Exon 3	SEL1L_exo3	CAAGTATGGCACATTCACAGC	TCTGGGTCTCTGCCTCTCTC	545	65
	Exon 4	SEL1L_exo4	TTGATGCTGACCCTTTCATG	TTGATGAAGGTGGGAAAAGG	400	60
	Exon 5	SEL1L_exo5	CATTGTGTTGGTATCAGTATCTGG	GATAAAAGTAATGCCCTAATGTCC	394	60
	Exon 6	SEL1L_exo6	CCCATACTCTTCCAACTGAGC	CCAAGATTGATAAAATGGTCTGC	430	60
	Exons 7 + 8	SEL1L_exo7-8	TTCTTGAATGCTTTTCTAAGGTTC	CGCATGTAGATCCAAGTGTTATAC	528	60
	Exon 9	SEL1L_exo9	ACTGGGATCAAGGGACTGTG	ACACACACACACAAAGGAGTTC	364	67
	Exon 10	SEL1L_exo10	GCATAGTGTCTGTCAACATTTGG	TCCTGATATTATGGGACTCTTGG	455	60
	Exon 11	SEL1L_exo11	TGCCTGAAATTGCCTTTATTTC	CACAAACTTGATGCTACCACTG	393	60
	Exon 12	SEL1L_exo12	TTGGATATGGGCCTGAAGAG	CCATACTGATGAGGAAATGCTG	457	60
	Exon 13	SEL1L_exo13	AAGGTTTCTTCCTCCTGAGATTG	TGAGGCCATGAGTTGGTTATG	445	60
	Exon 14	SEL1L_exo14	CATTTAGCCTGATGGGAAAG	AGTCAAGCCCAGAGAACAGG	360	60
	Exon 15	SEL1L_exo15	AGTGTGGTGTAGCCTTTCTGAC	AGTTCTCATTTCATGTCATAGTGG	493	60
	Exon 16	SEL1L_exo16	TTCGCATCTTTCCTGATTAAG	GCCTTCAGAATCTTCCCTCAG	420	60
	Exon 17	SEL1L_exo17	TGTAGCCAAAGTGCAGAACTG	TGAGCACCTGTGTTGTTATGG	377	60
	Exon 18	SEL1L_exo18	TGTTCTACATAGCCACCCTGAC	TCCTGATGCAAACAAGTTAAGC	329	60
	Exon 19	SEL1L_exo19	CTTGGCTGAAGGATTTGTTG	TGAGCACATTCCAAAGAAAGC	426	60
	Exon 20	SEL1L_exo20	CACAGCAAAGAGGGTGTCAG	ATCAGGCTCCTCGCTCAG	542	65
	Exon 21 + 3' UTR	SEL1L_exo21a	TTTTCCTAGTTCCTTCCCTGAC	CACACGGCACTGAAACAAAC	488	60
	Exon 21 + 3' UTR	SEL1L_exo21b	CCTGGAAGAGGCACAAGAAG	AACACGCCTTTCAGTCTGTG	580	65
SEL1L mRNA	5' UTR + Exons 1 to 3	SEL1L_mRNA_1	GTGCCTGAGTCGGTGGTG	TTGGCTCTTCGTAGTCCTTG	391	60
	Exons 3 to 5	SEL1L_mRNA_2	AGCGGGCAGAGTAGTTGCTG	TTCTTGTTGCTTCCGTTGAG	450	60
	Exons 4 to 8	SEL1L_mRNA_3	AGATGGCAGATTGTGGTGTG	AACCATGTGTGCTATGAGGTTG	448	60
	Exons 7 to 11	SEL1L_mRNA_4	GGCTTTCTGTATGCCTCTGG	AGTCGAATGCTCTCTGATGG	415	60
	Exons 10 to 15	SEL1L_mRNA_5	TCCAGGAATGAATAGTGGAATG	CCACCCAGCCTTGTTCAG	407	60
	Exons 14 to 17	SEL1L_mRNA_6	GGACTTGGAATGGCTTACCTG	AAGGCTGCATTGCTCTGTG	431	60
	Exons 17 to 20	SEL1L_mRNA_7	TGCAGTGGAGTTGTTTAAGAATG	GACTGGTACTTGGGCGTCTG	493	60
	Exons 19 to 21 + 3' UTR	SEL1L_mRNA_8	TTTCTATGGCTTTGGCACTG	GATCAAGGCTGGACATGGTG	499	60
	Exon 21 + 3' UTR	SEL1L_mRNA_9	CACCCAGCTTGACATGGAC	CACACGGCACTGAAACAAAC	410	60
CEP128	5' UTR + Exon 1	CEP128_exo1	GCAGGGTGAGGGTGAACTTA	GAGATTCTTGCCCCTCAGAA	352	60
	Exon 2	CEP128_exo2	TGACACTTAAGCACTCCCTCAG	CACTTTCCAGCATGAATTTCG	386	60
	Exon 3	CEP128_exo3	AAAGGATCAACATGCAAATGG	TTGTGGTAACTTGTTATGGCAAC	353	60
	Exon 4	CEP128_exo4	AGGTGGTTGACTTAGCTGTTTG	CCAGCAATCCATGTTACAAGC	332	60
	Exon 5	CEP128_exo5	GGGAGCTCAGATTATTTCAGAAG	TCAGTGACAACTGCATCTTAACC	367	60
	Exon 6	CEP128_exo6	CAGGAAATAGTCTGGGTTAGGG	CAAGGAAACAAAACATGTCCAG	438	56
	Exon 7	CEP128_exo7	TTATAAAATTTGGGCATTAGTCC	ATCTGTCCCTCTTGCTCTGC	494	56
	Exon 8	CEP128_exo8	AGCACCATCAGCATCAACTG	CTTCGCTATGATTACAACCAG	384	60
	Exon 9	CEP128_exo9	TCATTGGCATGGTATTTTCC	ACATGTAATGACCAAGGAACTC	535	56
	Exon 10	CEP128_exo10	ACCATCGAGGTGTTCTTAGG	CCCAGGCACTCAACAATTATC	336	60
	Exon 11	CEP128_exo11	TTTCATGGAAACATTGGTATG	TCTTCCTCTCACAAAGACATTC	327	56
	Exon 12	CEP128_exo12	TCCACTGTGCTTGGCATAAC	GCAACTCTGAAAATGGGAAG	366	56
	Exon 13	CEP128_exo13	CATCAAGGCTTTGTAACATTTG	AAGGGCTCAATTGCCACTAC	489	56
	Exon 14	CEP128_exo14	AAGGGAATTTGGTGCAGATG	CAAAGGAAGAATGAATGAATGG	539	56
	Exon 15	CEP128_exo15a	CCAGGATTGATAGATGTTGGTG	TTCCTGGCTCTCTGTTCCTC	486	56
	Exon 15	CEP128_exo15b	GGGACAAAGCTCAACTTCTTG	GGCTGAACAGGCATGAATAAG	495	60
	Exon 16	CEP128_exo16	TTTCCCACGGATACAATGTG	GCCCTACAATGGGCTCTATG	437	56
	Exon 17	CEP128_exo17	CAATTGATGAGTAGGCAGCAC	GGAACACTTTCTCTTCCAGGAC	518	63
	Exon 18	CEP128_exo18	TGGAATTGGTTGCGTACTTG	AACTTTCCCAGAACAGCTTTG	329	60
	Exon 19	CEP128_exo19	TTTCCCTCATGTTTTGGAATG	AGGAAAGGAGAGGGATTTGG	396	54
	Exon 20	CEP128_exo20	CAAGTTCTCTTTCCAGGCAAC	CTTGGGCTTTAAAATTCTGAC	299	56
	Exon 21	CEP128_exo21	GTGATCCTTTCATGACTCTAATG	AAATGCTTTCTGGAACTGCTTC	300	60
	Exon 22	CEP128_exo22	TGCCTTGAATTGCTTCTAACC	TGGTCTTTCTTCCCTCCCTAC	289	60
	Exon 23	CEP128_exo23	CTCCTTGGCGACTATGGTTC	CAGGGACAGCTTTGAAGG	341	60
	Exon 24	CEP128_exo24	ACCACGGGTGATTTCCTTC	TGCCTTACATTTTAATCTTTCC	368	58
	Exon 25 + 3' UTR	CEP128_exo25	CCCTCCCAAATTAGATCCTG	GGCAATGCTAAAGAGCAGAAG	434	60
GTF2A1	5' UTR + Exon 1	GTF2A1_exo1	GGTTTCCTGCCTTTGTTGAG	CATAAGGTCCACACGTTGAAG	350	54
	Exon 2	GTF2A1_exo2	TCCATCTTAACTGGAGCAAATG	CTACTGCAGCAAAGCTGAATG	400	56
	Exon 3	GTF2A1_exo3	TTTTGTGGTTGTATTGGTTTTG	GAATATCATCGTAGGCTCTCAG	524	56
	Exon 4	GTF2A1_exo4	GGTGGATGCATTTGGATG	TGTGCTGCTAAACCCAATAAC	350	56
	Exon 5	GTF2A1_exo5	ATATGCCAGAGATAAACTGAGG	GGCTCAAACAAAGACTAGATGG	231	58
	Exon 6	GTF2A1_exo6	CTTCTTGCTTGATCATTTCCAG	CATATAAAGCCATGGGAAAGG	350	58
	Exon 7	GTF2A1_exo7	TTCAGCATTTATGCCTGTTTC	TCAGTTTGGCACCAAGTAAAAG	484	56
	Exon 8	GTF2A1_exo8	TCATTCTCAAAGAACATCAAGG	ATCAATCAGCTGCCAAAATG	291	56
	Exon 9 + 3' UTR	GTF2A1_exo9	AAAGATTTTGGTGTATGAATGG	ACTGCACTTTTCTGACATGC	318	58
STON2	5' UTR + Exon 1	STON2_exo1	GCAGATTAGCCAAAGGCAAG	TCTGCACTTGAGGAAAGTGAC	376	57
	Exon 2	STON2_exo2	TTCTGCACTCACCAGAATGG	GAATCCTGGCAACCCTGTAG	498	57
	Exon 3	STON2_exo3	TCCATCATTTCCTTGCCTTG	ACCACACCTGAACTCATTCTG	435	60
	Exon 4	STON2_exo4a	TGAGCCCAGACTAGCACTTG	TCGGTTATGGAAGGTGGATG	487	60
	Exon 4	STON2_exo4b	CTTTGCCGCCAGTCACTTC	GCTATCGGGTCATCATCTGG	496	60
	Exon 4	STON2_exo4c	AACCCAGTCCCACACTGATG	GTGGTGCCCAGCTTAATCAC	476	60
	Exon 4	STON2_exo4d	ACCATTCCGTGAGTTCAAGC	TTCCCTTTGACGAGGACATC	462	60
	Exon 4	STON2_exo4e	CTCTGGCATTGTGAGCAAAG	GCACAGGGTAACGAACCATC	467	60
	Exon 4	STON2_exo4f	GAAGACCCTGCCTTTCACAC	AGCACTTCGGAGAGGAACAG	453	60
	Exon 5	STON2_exo5a	TGGACCCTCTGAAAGACTGC	GGGTGTACCTCTCCAAGTAAGAG	465	60
	Exon 5	STON2_exo5b	GGGTCAATTATTCCGCACAC	GTTGGCACTCTCCCAAACTC	473	57
	Exon 6 + 3' UTR	STON2_exo6	TTCCAGACCAAGCAAAGAGAG	TGTTCCCAACACGGAGTAGC	382	58
TSHR	5' UTR + Exon 1	TSHR_exo1	TTGGGTGCTGGAGTCAGAG	TGCACTTCTGTCCACCTTTG	381	60
	Exon 2	TSHR_exo2	TCGTTTTCTGCATTTTGAATC	TCATGTAGGAATTTGGAATTAAAG	500	54
	Exon 3	TSHR_exo3	CCCTGACAAAGAAGTTTCATC	AAACCCAGCTGTTTCAACC	268	60
	Exon 4	TSHR_exo4	GAGCTTGCTGATGGGACTG	GACTCCTGGCAAGCAACAG	335	56
	Exon 5	TSHR_exo5	TCAGAACCAATGCTTTCAGC	GGTCATTTCCCAGTCTCTGC	341	60
	Exon 6	TSHR_exo6	AGCCACCAGCAGCTAAGAAG	GCACATGCTTGATGTTTCTTG	334	60
	Exon 7	TSHR_exo7	GGACCTGAGAACCTTCATGC	GAGGAATGCTCTGGACGAAC	286	60
	Exon 8	TSHR_exo8	CAATAGCTAGGGAGACTGTGC	TTCCAAGCAGTAGCCTAAACC	340	56
	Exon 9	TSHR_exo9	CAGGATCAAGTCCCACGTC	TTGAGTCAGTGAGGGCATTG	502	64
	Exon 10	TSHR_exo10a	CATGTACAATGTTGTGGAGTC	AGTCGATGGCATGGTTGTAG	699	56
	Exon 10	TSHR_exo10b	TTGACTGTCCCACGCTTTC	TTGGCACAGGAGTTAAGTGG	686	56
	Exon 10 + 3' UTR	TSHR_exo10c	TCTACATCACAGTCCGAAATCC	GTGCTGGTAGCCTCTCTTCC	687	56
	3' UTR	TSHR_exo10d	CAGCTGACCTAACCCTTTGC	TGATTTAGTGTGCCCTGCTC	695	56
	3' UTR	TSHR_exo10e	CTGGCAAGATTTCAGCTTATG	AGTGTTGCTTTGCCTGAGTG	684	56
	3' UTR	TSHR_exo10f	GGGCTGGATCTAAATCACTC	TCACAGGTGAGAAACACATGC	684	56
	3' UTR	TSHR_exo10g	CCCAATAGCAATACCCATTTC	AGCCATCACTATCTGTCAGTGG	543	56
Ta refers to the used annealing temperature
